# Supplementary material for: Large Vessel Adventitial Vasculitis Characterizes Patients with Critical Lower Limb Ischemia with as Compared to without Human Immunodeficiency Virus Infection
Source: PLoS One. 2014 Aug 29;9(8):e106205. doi: 10.1371/journal.pone.0106205 (PMC4149536; doi:10.1371/journal.pone.0106205)
Supplement: Table S1 — Database. (ZIP) [file pone.0106205.s001.zip]

Archive with 1 entries (1 files):
- CLI_histo_HIV.xlsx
