# Supplementary material for: Large Vessel Adventitial Vasculitis Characterizes Patients with Critical Lower Limb Ischemia with as Compared to without Human Immunodeficiency Virus Infection
Source: PLoS One. 2014 Aug 29;9(8):e106205. doi: 10.1371/journal.pone.0106205 (PMC4149536; doi:10.1371/journal.pone.0106205)
Supplement: Table S1 — Database. (ZIP) [file pone.0106205.s001.zip › CLI_histo_HIV.xlsx]

## Sheet: Sheet1
Table S1
Study number	Sex	AGE	C_DIS	DIABET	HYPERT	D_HYPT	T_NOW	T_PREV	Tchol	Hchol	Lchol	GHB	HIV	CD4	trtHAART	Rest pain	Tissue loss	HEIGHT	WEIGHT	BODY_MASS_INDEX	P_SP	P_DP	Case No	Fem_Intima	Fem_Media		Macrophages	T-cells	T-cell site	B-cells	IEL	LipId	Intracellular	Extracellular	Calcification	Atheroma	Mucopolysaccharides	Adventitial SL vessels	Leukocytocl. Vasc.
MB605	MALE	37	2	2	2	2	2	2	1.7	0.1	0.6	10	1	74	2	1	1	150	88	39.1	104	66	1	0.18	0.6	0.78	1+	1+	Adventitia	0	1+ reduplication	0	0	0	0	N	1+ (I) 1+ (M)	2+	2+
MB623	MALE	58	2	2	2	2	1	1	1.6	0.2	0.4	6.1	1	226	2	1	1	156	49	20.1	122	72	2	0.8	0.5	1.3	3+ (Intimal)	1+	Adventitia	0	1+ reduplication, fragmentation	0	0	0	0	N	1+	1+	1+
MB631	MALE	47	2	2	2	2	1	1	3.7	0.9	2.5	6.3	1	80	2	1	1	175	62	20.2	122	88	3	0.2	0.25	0.45	0+	1+	Adventitia	0	1+ fragmentation	0	0	0	0	N	Minimal intimal	1+	1+
MB620	MALE	51	2	2	2	2	2	1	4.8	0.9	3.3	6	1	450	2	1	1	178	54	17.1	110	64	4	0.9	0.41	1.31	2+ (Intimal)	1+	Intima, media	0	1+ Reduplication, fragmentation	2+	2+	2+	1+ IEL	Multilayered firbroatheroma, Cal	3+ intimal	1+	1+
MB621	MALE	40	2	2	2	2	1	1	4	1	2.7	6	1	394	2	1	1	164	59	21.9	128	88	5	0.05	0.44	0.49	0	2+	Adventitia	0	1+ reduplication, fragmentation	0	0	0	0	N	1+	1+	2+
MB612	MALE	56	2	2	2	2	1	1	3.1	0.8	1.5	5.9	1	589	2	1	1	168	66	23.4	114	84	15	0.5	0.7	1.2	2+	2+	Adventita	0	Reduplication	1-2+	2+	2+	3+	Multilayered firbroatheroma, Cal	2+ (i)	2+	2+
MB613	MALE	35	2	2	2	2	1	1	3.1	0.8	1.6	5.4	1	643	2	1	1	163	55	20.7	112	62	6	0.7	0.5	1.2	2+	1+	Adventitia	0	2+ fragmented	2+	2+	2+	3+ int	Multilayered firbroatheroma, Cal	2+ intimal, 1+ media	0	1+
MB616	MALE	37	2	2	2	2	2	2	4.4	0.6	2.9	6.3	1	432	2	1	1	173	61	20.4	128	84	16	0.1	0.5	0.6	2+	1+	Intima, adventitia	0	reduplication	0	0	0	N	0	1+ (i)	1+	1+
MB617	MALE	71	2	2	2	2	1	1	2.3	0.3	1.6	6.2	1	112	2	1	1	172	60	20.3	108	84	10	0.11	0.7	0.81	1+	2+	Adventitia	0	Minimal	0	0	0	N	N	minimal	0	2+
MB630	MALE	39	2	2	2	2	1	1	2.4	0.6	1.5	4.2	1	139	2	1	1	180	68	21	146	96	11	1.4	0.4	1.8	3+	1+	Intima	0	Fragmented and reduplicatd	2-3+	2+	2-3+	2+ intimal	Multilayered firbroatheroma, Cal	1-2+ media 1+ intima	0	0
MB603	MALE	61	2	2	1	1	1	1	4.7	0.9	3.5	7.2	2		2	1	1	165	85	31.2	116	70	7	0.4	0.7	1.1	2+	0		0	2+ fragmented	2+	1-2+	2+	2+ intimal	Multilayered firbroatheroma, Cal	2+ intimal	0	0
MB609	MALE	72	2	2	2	2	1	1	2.5	0.4	1.7	5.9	2		2	1	1	165	58	21.3	144	82	8	1	0.4	1.4	1+	0		0	Focal reduplication	2+	2+	2+	2+ intimal	Eccentric, multilayered, ossif	1+ medial	0	0
MB606	MALE	57	2	1	1	1	2	2	3.1	0.5	1.6	11.9	2		2	1	1	172	54	18.3	152	86	12	2	0.4	2.4	3+	1+	Intima	0	Marked fragmenatation	2-3+	2-3+	2-3+	2+	Eccentric, multilayered, calcif	1+ (I) 1+ (M)	0	0
MB624	MALE	64	1	1	1	1	2	2	3.7	1.2	2.4	10.2	2		2	1	1	148	55	25.1	124	68	13	0.6	0.5	1.1	0+	0		0	Focal reduplication	2+	0	2+	3+ MMS (replaces media)	Eccentric, advanced plaque	2+	0	0
MB618	MALE	68	2	1	1	1	2	2	2.3	0.3	1.6	7.9	2		2	1	1	167	71	25.5	152	80	14	2.1	0.7	2.8	2+	0		0	Mild reduplication	1-2+	1-2+	2+	1+ early	Eccnetric, multilayered, cal	1+ (I) 1+ (M)	0	0
MB614	MALE	57	2	1	1	1	1	1	6.7	1.1	4.4	9.8	2		2	1	1	162	64	24.4	138	72	9	0.6	0.6	1.2	3+	1+	Intima	0	Reduplication		2+	3+	2+ intimal + ossification	Multilayered firbroatheroma, ossif	1+ media	0	0
MB619	MALE	58	1	2	1	1	2	2	5.9	1	4.5	7.9	2		2	1	1	161	58	22.6	154	92	17	0.1	0.4	0.5	0+	0		0	Mild reduplication	N	1+	N	N	0	n	0	0
MB611	MALE	51	2	2	1	1	1	1	3.2	0.6	1.9	6.7	2		2	1	1	174	85	28.1	148	92	18	0.3	0.3	0.6	1-2+	1+	Intima	0	Fragmented and reduplicatd	N	N	N	1+ IEL	Eccentric, multilayered, calcif	1+ media	0	0
MB626	MALE	62	2	2	1	1	1	1	2.5	1.2	1	6.2	2		2	1	1	176	91	29.4	102	68	19	0.6	0.4	1	2+ intimal	1+	Intima	0	reduplication 2+	2+	2+	2+	3+ INTIMAL	Multilayered firbroatheroma, ossif	2-3+ i	0	0
MB622	MALE	65	1	1	1	1	2	1	4.9	0.8	3.5	8.8	2		2	1	1	179	88	27.5	126	68	20	1.9	0.5	2.4	2+intimal	2+	Intima	0	fragmented 2+	2+	2+	2+	3+ INTIMAL	Eccentric, multilayered, calcif	2+ intimal	0	0
